# Supplementary material for: Estimated Pulse Wave Velocity and All-Cause and Cardiovascular Mortality in the General Population
Source: J Clin Med. 2024 Jun 7;13(12):3377. doi: 10.3390/jcm13123377 (PMC11204842; doi:10.3390/jcm13123377)
Supplement: Supplementary file 1 [file jcm-13-03377-s001.zip]

Archive with 1 entries (1 files):
- jcm-2987442-supplementary.pdf
